# Supplementary material for: Optimized combination of MALDI MSI and immunofluorescence for neuroimaging of lipids within cellular microenvironments
Source: Front Chem. 2024 Feb 9;12:1334209. doi: 10.3389/fchem.2024.1334209 (PMC10884125; doi:10.3389/fchem.2024.1334209)
Supplement: Supplementary file 1 [file Table1.xlsx]

## Sheet: Figure 2
	CHCA			DAN			DHB
m/z	average intensity	standard deviation (+/-)		average intensity	standard deviation (+/-)		average intensity	standard deviation (+/-)
760.585	2033.75	387.703		5783.02	1167.72		9614.05	1414.47
772.528	4055.3	496.924		1905.88	521.279		4271.48	808.952
782.57	2574.33	220.879		2209.69	467.695		4104.68	878.916
824.558	1718.84	85.378		1490.12	314.383		2647.96	545.43
m/z	P value CHCA vs. DAN		P value DAN vs. DHB		P value CHCA vs. DHB
760.585	0.0167809		0.121328		0.0182108
772.528	0.0100775		0.0850585		0.800563
782.57	0.323993		0.129607		0.122269
824.558	0.314874		0.143939		0.113058

## Sheet: Figure 3
	Intensity variation for varying number of shots
m/z	Average intensity for 50 shots	stdv	Average intensity for 100 shots	stdv	Average intensity for 500 shots	stdv	Average intensity for 1000 shots	stdv
760.585	176.94	32.523	738.986	73.4785	709.222	95.1198	1418.72	214.982
772.528	145.328	38.048	629.359	102.698	614.524	210.05	1322.09	381.507
782.57	270.825	46.2212	986.346	65.5231	950.305	240.783	1782.79	168.35
824.558	23.2401	3.6609	96.7195	12.5034	88.8755	9.59925	197.069	28.793
	p values for instistiy variation of comparative groups
m/z			50 shots vs 100 shots		100 shots vs 500 shots		500 shtos vs 1000 shots
760.585			0.000136905		0.684342		0.00337892
772.528			0.00238341		0.912068		0.0328726
782.57			0.000520556		0.788479		0.0075231
824.558			0.00228159		0.482622		0.00373362
	Intensity variation for varying laser frequency
m/z	Average intensity for 1kHz laser frequency	stdv	Average intensity for 2kHz laser frequency	stdv	Average intensity for 5kHz laser frequency	stdv	Average intensity for 10kHz laser frequency	stdv
760.585	2138.32	147.361	2170.09	276.315	1722.97	159.162	1159.59	190.42
772.528	1469.7	321.837	1496.59	289.345	1182.86	248.093	687.017	175.312
782.57	4202.44	356.731	4480.49	624.8	3176.73	343.396	1860.47	307.873
824.558	610.405	45.2571	618.9	36.1073	457.609	36.8708	278.729	23.5243
	p values for instistiy variation of comparative groups
m/z			1kHz vs 2kHz		2kHz vs 5kHz		5kHz vs 10kHz
760.585			0.882547		0.0697013		0.0426994
772.528			0.922026		0.26668		0.0960646
782.57			0.569978		0.0378954		0.0177434
824.558			0.760491		0.000601722		0.000414419
	Intensity variation for varying laser power
m/z	Average intensity for 30% laser power	stdv	Average intensity for 50% laser power	stdv	Average intensity for 75% laser power	stdv	Average intensity for 100% laser power	stdv
760.585	112.094	24.4496	1692.28	85.5847	1833.24	344.256	1559.74	212.785
772.528	29.9873	9.40123	1571.95	253.322	2567.94	886.529	2376.99	264.133
782.57	63.9889	15.1052	3194.52	276.738	4853.55	1081.94	3879.74	605.506
824.558	8.24682	3.64875	318.969	100.607	526.324	161.958	502.82	168.877
	p values for instistiy variation of comparative groups
m/z			30% vs 50%		50% vs 75%		75% vs 100%
760.585			8.48566e-05		0.369972		0.0955025
772.528			0.00132578		0.0854325		0.715555
782.57			0.000200141		0.0260217		0.0293465
824.558			0.00796008		0.160322		0.829379

## Sheet: Figure 5
	Figure 5C
	MSI signal intensity for control		MSI signal intensity post direct IF		MSI signal intensity post indirect IF
m/z	Average intensity	stdv	Average intensity	stdv	Average intensity	stdv
760.585	2033.76	387.697	585.585	92.9986	523.585	359.946
772.528	2574.33	220.876	111.451	25.2669	124.6	140.927
782.57	4055.31	496.914	753.882	258.66	780.284	880.299
824.558	440.922	13.9125	20.2466	5.34411	18.9065	18.4463
m/z	p value for control vs direct		p value for control vs indirect		p value for direct vs indirect
760.585	0.034814		0.0728289		0.726433
772.528	0.00301686		0.0056409		0.86212
782.57	0.0156234		0.0523473		0.948751
824.558	0.000598632		0.00164521		0.875763
	Figure 5D
	PBS bath only		Fixation time 15 minutes		Fixation time 30 minutes		Fixation time 1 hour		Fixation time 3 hour		Fixation time overnight
m/z	Average intensity	stdv	Average intensity	stdv	Average intensity	stdv	Average intensity	stdv	Average intensity	stdv	Average intensity	stdv	Average intensity	stdv	Average intensity	stdv
760.585	1109.05	192.019	1303.87	527.046	1053.74	99.634	746.829	209.481	627.133	54.5716	902.783	116.113	254.419	27.6698	403.139	65.2151
772.528	346.139	45.7946	415.519	162.184	230.886	34.0852	196.636	124.06	158.049	10.8148	151.884	32.9462	573.632	250.536	114.73	22.499
782.57	2838.35	554.939	3000.3	1234.28	2215.8	222.801	1553.51	641.988	1400.94	165.747	1608.14	219.746	566.579	105.891	909.05	205.966
824.558	21.3051	9.57488	17.8351	15.9919	3.15348	1.27378	1.60652	1.74119	0.548878	0.593756	2.18274	0.557684	0.0472537	0.0392929	0.762222	0.663312
	P value for PBS bath vs varying fixation time
m/z	PBS bath vs 15 minute fixation		PBS bath vs 30 minute fixation		PBS bath vs 1 hour fixation		PBS bath vs 3 hour fixation		PBS bath vs ON fixation
760.585	0.661254		0.435133		0.199553		0.0425054		0.0697362
772.528	0.425484		0.00455662		0.0916449		0.0178312		0.00302407
782.57	0.875303		0.0833006		0.138772		0.0301569		0.0359546
824.558	0.827347		0.0650443		0.0904944		0.0573248		0.0755922
